# Supplementary material for: Analysis of anti-osteoporosis function of chlorogenic acid by gene microarray profiling in ovariectomy rat model
Source: Biosci Rep. 2018 Aug 31;38(4):BSR20180775. doi: 10.1042/BSR20180775 (PMC6117622; doi:10.1042/BSR20180775)
Supplement: Supplementary file 2 [file bsr20180775_Supp2.xls]

## Sheet: Supplementary table 1
ProbeName	pvalues	foldchange	OVX_1_NS	OVX_2_NS	OVX_3_NS	OVX_1_flags	OVX_2_flags	OVX_3_flags	OVXT_1_NS	OVXT_3_NS	OVXT_5_NS	OVXT_1_flags	OVXT_3_flags	OVXT_5_flags	ProbeName.1	GeneSymbol	Description	Sequence	Chromosome_Number_Avadis_	Chromosome_Start_Index_Avadis_	Chromosome_End_Index_Avadis_	Chromosome_Strand_Avadis_	ControlType	Cytoband	EnsemblID	EntrezGeneID	GenbankAccession	GeneName	Go	RefSeqAccession	TIGRID
A_43_P15246	0.0436083	2.3631	9.68761	10.3502	10.7186	P	P	P	8.82191	9.14288	9.22062	P	P	P	A_43_P15246	Pthlh	Rattus norvegicus parathyroid hormone-like hormone (Pthlh), mRNA [NM_012636]	GACTGATCTCCCTCTGCGCATGTAAAAATGGCAGTATTTTAAATTTGTAAAGAATGTCTA	chr4	184887732	184887791	-	FALSE	rn|4q44	NA	24695	NM_012636	parathyroid hormone-like hormone	GO:0010468|GO:0008284|GO:0030819|GO:0005634|GO:0030282|GO:0051428|GO:0043433|GO:0005622|GO:0005737|GO:0016485|GO:0060649|GO:0030855|GO:0043129|GO:0032331|GO:0005794|GO:0048286|GO:0005730|GO:0005576|GO:0032330|GO:0005575|GO:0060659|GO:0001958|GO:0001501|GO	NM_012636	TC579733
A_44_P165454	0.00318258	0.25881	5.24001	5.86095	5.85494	A	P	P	7.80615	7.41985	7.63785	P	P	P	A_44_P165454	NA	AI232793 EST229481 Normalized rat kidney, Bento Soares Rattus sp. cDNA clone RKICG64 3' end, mRNA sequence [AI232793]	AACTTCTAAATCCCAGTGTGATCTTCTTGGGGCATTTTTCTGAAAATGAAGTACAAACCT	NA	NA	NA	NA	FALSE	NA	NA	NA	AI232793	NA	NA	NA	NA
A_44_P469176	0.0151707	0.425413	4.17267	4.38022	4.39162	A	A	A	5.43102	5.25011	5.89444	P	P	P	A_44_P469176	NA	AI535415 UI-R-C3-si-g-05-0-UI.s1 UI-R-C3 Rattus norvegicus cDNA clone UI-R-C3-si-g-05-0-UI 3', mRNA sequence [AI535415]	ACAATGACAAAGATCAAGGGAAACACATCAGGGATTATGTAGACAGTAATATACATTGTC	chr2	171007820	171007879	-	FALSE	rn|2q32	NA	NA	AI535415	NA	NA	NA	NA
A_44_P947255	0.0460188	0.432555	6.21948	5.96062	5.11651	P	P	P	7.45493	6.56419	6.98145	P	P	P	A_44_P947255	Atad5	PREDICTED: Rattus norvegicus ATPase family, AAA domain containing 5 (Atad5), transcript variant X1, mRNA [XM_001080963]	CCCAAACTCCTTCCAGAATTTCATAATCCCTATCTCAAGCTTCTTAAGTACTTGGGACGA	chr10	68339664	68339723	+	FALSE	rn|10q26	NA	303348	XM_001080963	ATPase family, AAA domain containing 5	GO:0017111|GO:0005524	XM_001080963	TC592779
A_44_P208304	0.038441	2.0711	7.54989	8.34309	8.06234	P	P	P	7.03532	6.82242	7.04422	P	P	P	A_44_P208304	Pak3	Rattus norvegicus p21 protein (Cdc42/Rac)-activated kinase 3 (Pak3), mRNA [NM_019210]	GGATCCACAGAAGAAAAGACAGTCAAATGGAGTGGGGGTTCTTTAACTTTCAAGTGAATA	chrX	34735148	34735207	-	FALSE	rn|Xq14	ENSRNOT00000006459	29433	NM_019210	p21 protein (Cdc42/Rac)-activated kinase 3	GO:0017124|GO:0030036|GO:2000573|GO:0007409|GO:0005524|GO:0046872|GO:0016358|GO:0035556|GO:0000187|GO:0005737|GO:0051020|GO:0043525|GO:0030833|GO:0004672|GO:0004702|GO:0000165|GO:0004674|GO:0010975|GO:0017048|GO:0006468|GO:0000278|GO:0061003|GO:0004708|GO	NM_019210	TC613923
A_43_P10225	0.00435548	2.19043	11.1902	11.6507	11.5889	P	P	P	10.141	10.441	10.4733	P	P	P	A_43_P10225	Fgfr2	Rattus norvegicus fibroblast growth factor receptor 2 (Fgfr2), transcript variant a, mRNA [NM_012712]	CATGTGACAGGAGTGCAGACTACACTGATTTTATGTGTTTTGAAATTGGAGAAAGTATTT	chr1	189483073	189483132	-	FALSE	rn|1q37	ENSRNOT00000068183	25022	NM_012712	fibroblast growth factor receptor 2	GO:0001657|GO:0007409|GO:0009791|GO:0021860|GO:0042803|GO:0043231|GO:0031069|GO:0009880|GO:0046777|GO:0042127|GO:0009887|GO:0005938|GO:0042472|GO:0048286|GO:0009986|GO:0017134|GO:0010453|GO:0030916|GO:0010518|GO:0018108|GO:0000122|GO:0045787|GO:0001701|GO	NM_012712	TC580860
A_44_P322709	0.044527	2.86196	6.19157	7.35036	6.92523	P	P	P	5.22049	5.46459	5.44559	P	P	P	A_44_P322709	NA	Q6ZQF5_MOUSE (Q6ZQF5) MKIAA0245 protein (Fragment), partial (5%) [TC605055]	AAGACCTGAGAACTCATTTTGAAATGGTCTATGTTCTCCAGATTCTCTGACCAGTTATTT	chrX	138965245	138965304	+	FALSE	rn|Xq36	NA	NA	AW915332	NA	NA	NA	TC605055
A_44_P313810	0.0188566	2.45647	8.74945	9.15963	8.27515	P	P	P	7.32814	7.23575	7.79906	P	P	P	A_44_P313810	Dync1i1	Rattus norvegicus dynein cytoplasmic 1 intermediate chain 1 (Dync1i1), mRNA [NM_019234]	GTGGTGTTTTACATGGTGATTCACATTATGAATGGATTTACTACAAGAACATTGCTGCTC	chr4	30809494	30809553	+	FALSE	rn|4q13	ENSRNOT00000013184	29564	NM_019234	dynein cytoplasmic 1 intermediate chain 1	GO:0005515|GO:0008017|GO:0048471|GO:0005874|GO:0030507|GO:0003777|GO:0031982|GO:0000922|GO:0047496|GO:0008152|GO:0000777|GO:0000776|GO:0005868|GO:0007018	NM_019234	TC590913
A_44_P760452	0.0498346	2.10308	7.58023	8.43984	8.48333	P	P	P	6.75558	7.22101	7.40121	P	P	P	A_44_P760452	Ccdc126	Rattus norvegicus coiled-coil domain containing 126 (Ccdc126), mRNA [NM_001109232]	CTATATTGTTGTGAATGGGTCAGCAACCAACACTACCAATGGCACCAATGGGAATTTGGT	chr4	77465045	77465104	+	FALSE	rn|4q24	ENSRNOT00000012490	500117	NM_001109232	coiled-coil domain containing 126	GO:0030144|GO:0006487	NM_001109232	TC623340
A_44_P334953	0.0297259	4.41044	8.09524	7.02119	6.85871	P	P	P	5.194	5.45835	5.21717	P	P	A	A_44_P334953	Fez1	Rattus norvegicus fasciculation and elongation protein zeta 1 (zygin I) (Fez1), mRNA [NM_031066]	CGCCATGAAGGAGGATAACGAGAAGGTGCCTACTTTGCTAACGGACTACATTTTAAAAGT	chr8	38121283	38123620	+	FALSE	rn|8q21	ENSRNOT00000008285	81730	NM_031066	fasciculation and elongation protein zeta 1 (zygin I)	GO:0005515|GO:0030424|GO:0005813|GO:0043015|GO:0005886|GO:0005874|GO:0042995|GO:0030425|GO:0005739|GO:0051654|GO:0005737|GO:0047485|GO:0071363|GO:0045666|GO:0007411|GO:0005080|GO:0010976|GO:0015630|GO:0006810	NM_031066	TC577595
A_44_P214811	0.0166169	0.477715	9.73306	10.4081	10.2339	P	P	P	10.8606	11.2882	11.4442	P	P	P	A_44_P214811	Tfrc	Rattus norvegicus transferrin receptor (Tfrc), mRNA [NM_022712]	ACTCACCCAAGTTACATCCACCAGATTATTTTCAGTCTTCACAAGTATCACCATGCATAG	chr11	69976628	69976687	-	FALSE	rn|11q22	ENSRNOT00000002407	64678	NM_022712	transferrin receptor	GO:0003725|GO:0048471|GO:0005886|GO:0051087|GO:0072562|GO:0005615|GO:0001558|GO:0010042|GO:0043231|GO:0042802|GO:0006879|GO:0005739|GO:0010035|GO:0045780|GO:0004998|GO:0042127|GO:0010039|GO:0032526|GO:0070062|GO:0042470|GO:0001666|GO:0010033|GO:0009986|GO	NM_022712	TC588361
A_44_P331276	0.0423057	2.42674	6.57392	7.68078	7.20536	P	P	P	5.60826	5.99343	6.17258	P	P	P	A_44_P331276	Fhit	Rattus norvegicus fragile histidine triad (Fhit), mRNA [NM_021774]	AGACTTCCGCAGGAATGACAACATCTATGATGAGCTTCAAAAACATGACAGAGAAGAAGA	chr15	17100632	17299288	+	FALSE	rn|15p15	ENSRNOT00000009393	60398	NM_021774	fragile histidine triad	GO:0006355|GO:0005886|GO:0015964|GO:0047710|GO:0005634|GO:0032435|GO:0006351|GO:0043231|GO:0042802|GO:0005829|GO:0006260|GO:0005737|GO:0072332|GO:0000166|GO:0016787|GO:0006163|GO:0031625|GO:0016151	NM_021774	TC588597
A_44_P173960	0.0121533	0.416324	5.86744	5.12676	5.30379	P	A	P	6.72056	7.00612	6.40985	P	P	P	A_44_P173960	Slc6a17	solute carrier family 6 (neutral amino acid transporter), member 17 (Slc6a17), mRNA [Source:RefSeq mRNA;Acc:NM_001033079] [ENSRNOT00000075653]	TCCTATGAGAAGCAGAGCCCTCTCAGGCTTAAGCATGAACGCTGGCATTAAAGAAATGAA	NA	NA	NA	NA	FALSE	NA	ENSRNOT00000075653	613226	S68944	solute carrier family 6 (neutral amino acid transporter), member 17	GO:0015804|GO:0015816|GO:0030054|GO:0015820|GO:0005887|GO:0005328|GO:0015824|GO:0030672|GO:0032328|GO:0008021	NA	TC575199
A_42_P598531	0.0169987	2.23337	6.09052	6.4617	6.83838	P	P	P	4.93665	5.59379	5.40242	P	P	A	A_42_P598531	Cds1	CDP-diacylglycerol synthase 1 (Cds1), mRNA [Source:RefSeq mRNA;Acc:NM_031242] [ENSRNOT00000002918]	AAGCAATCATCCTAAGAGCCATGTGATGAGCGCTACATTTGCACTGGAAGAAGCTTCATC	chr14	9073287	9073346	-	FALSE	rn|14p22	ENSRNOT00000002918	81925	AB009999	CDP-diacylglycerol synthase 1	GO:0006661|GO:0005783|GO:0004605|GO:0016024|GO:0005789|GO:0016021	NA	TC574160
A_43_P15261	0.0391647	4.05048	6.88648	8.28151	7.57361	P	P	P	5.57095	4.51738	6.36847	P	P	P	A_43_P15261	Nr3c2	Rattus norvegicus nuclear receptor subfamily 3, group C, member 2 (Nr3c2), mRNA [NM_013131]	AGGTGGAGAAGGTCTACATTAGTCTTTTTGTATTAGTGAAGTTACTGGCTCCTCATGTGT	chr19	32528010	32528068	-	FALSE	rn|19q11	NA	25672	NM_013131	nuclear receptor subfamily 3, group C, member 2	GO:0007588|GO:0003700|GO:0046982|GO:0042562|GO:0003707|GO:0006883|GO:0005634|GO:0042803|GO:0006351|GO:0043565|GO:0043235|GO:0005737|GO:0003690|GO:0042127|GO:0005789|GO:0008270|GO:0031959|GO:0005496|GO:0017082	NM_013131	TC573700
A_44_P504094	0.0200152	2.02464	8.05168	7.5999	8.178	P	P	P	6.87207	7.06669	6.89148	P	P	P	A_44_P504094	NA	podocan [Source:MGI Symbol;Acc:MGI:2674939] [ENSRNOT00000015466]	CTTCCGGAGGCTGAAACACCTGCAGGTCTTGGACATTGAAGGCAACTTTGAGTTTGGCGA	chr5	129123135	129123191	-	FALSE	rn|5q35	ENSRNOT00000015466	NA	XM_006238575	NA	NA	XM_006238575	TC588416
A_44_P159400	0.00491596	2.45832	13.8989	14.3518	14.4572	P	P	P	12.8553	13.1934	12.7919	P	P	P	A_44_P159400	NA	Rattus norvegicus similar to Ab2-162 (LOC299244), mRNA [XM_234370]	TACACCGACCTCTCTCTGCGCTTCCTTTGTGATTGGGATAACGCGGCTTTGGAGGCCGAT	chr6	122837232	122837289	+	FALSE	rn|6q32	NA	NA	XM_234370	NA	NA	NA	NA
A_44_P541053	0.00884301	2.49759	8.78676	9.29034	9.31715	P	P	P	7.98186	7.38368	8.03963	P	P	P	A_44_P541053	Fbln5	Rattus norvegicus fibulin 5 (Fbln5), mRNA [NM_019153]	AGGGACCAGCCATTCACCATCTTGTTTCGGGACATGGATGTGGTATCAGGACGCTCTGTT	chr6	126026588	126026647	-	FALSE	rn|6q32	ENSRNOT00000007004	29158	NM_019153	fibulin 5	GO:0005515|GO:0005509|GO:0071953|GO:0008022|GO:0001558|GO:0005615|GO:2000121|GO:0031012|GO:0005737|GO:0030198|GO:0034394|GO:0007155|GO:0048251	NM_019153	TC575535
A_44_P191201	0.0323721	2.53068	6.23693	6.01369	5.26529	P	P	P	4.66994	3.92337	4.90223	P	P	A	A_44_P191201	NA	EST225076 Normalized rat brain, Bento Soares Rattus sp. cDNA clone RBRCU02 3' end, mRNA sequence [AI228381]	TGTTAAAGAAGCAGCTACAAAGTTATCACTGTACACAAGCAAGAACCAGCTTGCTAGATA	chr2	29347838	29347897	+	FALSE	rn|2q12	NA	NA	AI228381	NA	NA	NA	NA
A_44_P440686	0.0105767	4.16843	5.769	5.73275	5.36191	P	P	P	3.93131	3.6864	2.92118	A	A	A	A_44_P440686	Map3k10	Rattus norvegicus mitogen activated protein kinase kinase kinase 10 (Map3k10), mRNA [NM_001191621]	TTTATCTTCTGTATCTGATTGCAACTCTACGCGCTCATTGCTGCGCTCTGACAGTGATGA	chr1	82752103	82752162	-	FALSE	rn|1q21	ENSRNOT00000034609	308463	NM_001191621	mitogen activated protein kinase kinase kinase 10	GO:0008219|GO:0043065|GO:0003714|GO:0046330|GO:0043425|GO:0005524|GO:0043433|GO:0007224|GO:0005737|GO:0004672|GO:0018105|GO:0004674|GO:0018107|GO:0006468|GO:0043507|GO:0045892|GO:0004709	NM_001191621	NA
A_44_P813198	0.0421457	0.339397	3.9566	3.92146	3.86092	A	A	A	4.87932	5.34366	5.98096	P	P	P	A_44_P813198	NA	UI-R-C4-amc-e-03-0-UI.s1 UI-R-C4 Rattus norvegicus cDNA clone UI-R-C4-amc-e-03-0-UI 3', mRNA sequence [BE098025]	TAAAATAGGGTAAAACCGAAATGTTCATTCAGAACCGGTTGCATTCAGAACCAGGATCTG	chr1	22264820	22264878	+	FALSE	rn|1p12	NA	NA	BE098025	NA	NA	NA	NA
A_44_P123636	0.029496	2.03492	10.0287	10.4177	10.6847	P	P	P	9.30943	8.93637	9.76488	P	P	P	A_44_P123636	Col11a1	Rattus norvegicus collagen, type XI, alpha 1 (Col11a1), mRNA [NM_013117]	CCTCGATAGAAGCGAGAGATCGATAGTCGATACCAACGGAATCATGGTATTTGGAACAAG	chr2	210034397	210034456	+	FALSE	rn|2q41	ENSRNOT00000023693	25654	NM_013117	collagen, type XI, alpha 1	GO:0005581|GO:0042472|GO:0055010|GO:0005592|GO:0051216|GO:0007605|GO:0005578|GO:0048705|GO:0048704|GO:0006029|GO:0046872|GO:0035989|GO:0031012|GO:0003007|GO:0001503|GO:0002063|GO:0001502|GO:0050910|GO:0030199|GO:0007601|GO:0005201	NM_013117	TC583283
A_43_P14597	0.014305	2.5248	10.471	11.0225	10.3663	P	P	P	9.74925	9.12269	8.93886	P	P	P	A_43_P14597	Sgcg	Rattus norvegicus sarcoglycan, gamma (dystrophin-associated glycoprotein) (Sgcg), mRNA [NM_001006993]	GCTAAGGAGAGAAATGACACAAATTTAGTCATGCCTTCTATATACACACACCTATGAGCA	chr15	40363629	40363688	-	FALSE	rn|15p12	ENSRNOT00000019639	305941	NM_001006993	sarcoglycan, gamma (dystrophin-associated glycoprotein)	GO:0042383|GO:0016011|GO:0016012|GO:0016021	NM_001006993	TC599915
A_43_P22402	0.0411554	0.335876	4.90922	4.48143	3.56166	A	A	A	6.56678	5.786	5.36283	P	P	P	A_43_P22402	Fbxo5	Rattus norvegicus F-box protein 5 (Fbxo5), mRNA [NM_001106206]	GCATGGACTTAATAAATTTGTCTAAAGTGAGCAGAATTTGGAAGAAGATACTAGAAAGCG	chr1	36494374	36494963	-	FALSE	rn|1p11	ENSRNOT00000029416	292263	NM_001106206	F-box protein 5	GO:0019901|GO:0060565|GO:0005730|GO:0005819|GO:0005634|GO:0051436|GO:0001556|GO:0051225|GO:0040020|GO:0007057|GO:0007346|GO:0016050|GO:0005737|GO:0046785|GO:0008270|GO:0045835	NM_001106206	TC603589
A_44_P360416	0.0420311	2.96025	5.90366	5.60009	6.05669	P	P	P	3.46862	4.26528	4.84775	A	P	A	A_44_P360416	NA	BQ194970 UI-R-CN1-cmd-k-23-0-UI.s1 UI-R-CN1 Rattus norvegicus cDNA clone UI-R-CN1-cmd-k-23-0-UI 3', mRNA sequence [BQ194970]	ATTTTGGGGGTTGTTAACAGTTGTTTGTAGGAATTTTTGTTTTTCTCCAGATTCAAGTCC	chr13	97919964	97920023	+	FALSE	rn|13q26	NA	NA	BQ194970	NA	NA	NA	NA
A_44_P748197	0.00807665	0.377765	4.9634	5.70964	5.21824	A	P	P	6.47791	7.03532	6.63452	P	P	P	A_44_P748197	Efcab11	Rattus norvegicus EF-hand calcium binding domain 11 (Efcab11), mRNA [NM_001024350]	TCTACTAAAAAGAATTCTGAAATACTGATATTATCACTGTAAGTGTTTCACAACATTAAC	chr6	123936322	123936381	-	FALSE	rn|6q32	ENSRNOT00000005082	500705	NM_001024350	EF-hand calcium binding domain 11	GO:0005509	NM_001024350	TC578426
A_43_P15662	0.018876	0.431665	5.94803	6.28138	6.09586	A	P	P	6.98609	7.71282	7.18084	P	P	P	A_43_P15662	Tfrc	Rattus norvegicus transferrin receptor (Tfrc), mRNA [NM_022712]	CAAATCCAATTTTGCAAAATTTCCAGTACCTTTGTCACAAACTTAACTCACATTATCGGG	chr11	69977361	69977420	-	FALSE	rn|11q22	ENSRNOT00000002407	64678	NM_022712	transferrin receptor	GO:0003725|GO:0048471|GO:0005886|GO:0051087|GO:0072562|GO:0005615|GO:0001558|GO:0010042|GO:0043231|GO:0042802|GO:0006879|GO:0005739|GO:0010035|GO:0045780|GO:0004998|GO:0042127|GO:0010039|GO:0032526|GO:0070062|GO:0042470|GO:0001666|GO:0010033|GO:0009986|GO	NM_022712	TC592188
A_44_P1049114	0.0380926	0.36661	6.0128	5.14264	5.04566	P	A	A	6.89396	6.96255	6.89396	P	P	P	A_44_P1049114	Cttnbp2	Rattus norvegicus cortactin binding protein 2 (Cttnbp2), mRNA [NM_001114401]	GAAAGACATCAATTAAATGAATTTGGAGTTAACGCCTTCAATATATTTCTAATAACACAC	chr4	44114208	44114267	-	FALSE	rn|4q21	ENSRNOT00000011135	282587	NM_001114401	cortactin binding protein 2	GO:0017124|GO:0043197|GO:0007420|GO:0005938|GO:0008021	NM_001114401	TC583892
A_44_P885377	0.0046915	2.64234	9.41313	9.26147	8.88957	P	P	P	7.47647	7.74605	8.11376	P	P	P	A_44_P885377	Sema3d	Rattus norvegicus sema domain, immunoglobulin domain (Ig), short basic domain, secreted, (semaphorin) 3D (Sema3d), mRNA [NM_001104633]	TTTTTGTCATGGTTAGAATACTAATCATATATCACACAGGGTTTACTGGCTTACTGAGTG	chr4	18641839	18641898	-	FALSE	rn|4q12	ENSRNOT00000009489	246262	NM_001104633	sema domain, immunoglobulin domain (Ig), short basic domain, secreted, (semaphorin) 3D	GO:0016020|GO:0007275|GO:0004872	NM_001104633	NA
A_42_P625263	0.0226223	2.46679	8.7665	9.27881	8.3382	P	P	P	7.82102	7.6019	7.12044	P	P	P	A_42_P625263	Epb41l4a	Rattus norvegicus erythrocyte membrane protein band 4.1 like 4A (Epb41l4a), mRNA [NM_001107397]	GGACTCGTGTCCTTAGCACAAGAAAATTGGCATCTTTTAAGGATTTATGTACAGCATTCT	chr18	26270300	26270359	-	FALSE	rn|18p12	ENSRNOT00000038247	307514	NM_001107397	erythrocyte membrane protein band 4.1 like 4A	GO:0005856	NM_001107397	TC599706
A_44_P761302	0.0147415	0.392448	5.302	4.72102	5.52791	A	A	P	6.80611	6.41178	6.46355	P	P	P	A_44_P761302	Mcf2l	PREDICTED: Rattus norvegicus MCF.2 cell line derived transforming sequence-like (Mcf2l), transcript variant X10, mRNA [XM_006253425]	GTGTATATATGTTCACGTGTGTACATATGATCTGGTGTAAAGGATGTATTTATGGTCTCA	chr16	81364516	81364575	-	FALSE	rn|16q12.5	NA	117020	XM_006253425	MCF.2 cell line derived transforming sequence-like	GO:0035556|GO:0005622|GO:0005545|GO:0005737|GO:0016020|GO:0005886|GO:0045944|GO:0007266|GO:0032319|GO:0005089|GO:0005615|GO:0030027	XM_006253425	TC597117
A_44_P219628	0.0475024	0.461684	9.91063	9.06771	8.96164	P	P	P	10.641	10.291	10.5286	P	P	P	A_44_P219628	Ggt1	Rattus norvegicus gamma-glutamyltransferase 1 (Ggt1), mRNA [NM_053840]	CCAGCTTTTGCCCAATACCACAACAGTAGAGAAAAATATTGATCAGGTGGTGACTGCAGG	NA	NA	NA	NA	FALSE	NA	NA	116568	NM_053840	gamma-glutamyltransferase 1	GO:0005886|GO:0006536|GO:0007568|GO:0005615|GO:0031179|GO:0003840|GO:0005887|GO:0006750|GO:0006751|GO:0032496|GO:0034612|GO:0034599|GO:0032355|GO:0031638	NM_053840	TC577607
A_44_P508066	0.0287604	0.168655	8.39942	6.38769	7.53604	P	P	P	9.7618	9.34497	11.0227	P	P	P	A_44_P508066	Nnat	Rattus norvegicus neuronatin (Nnat), transcript variant 1, mRNA [NM_053601]	GGTTGCTATTGTGGTAGTCGCTAATTGTACTAGTTTACGTGTGCATTAGTTGTGTCTCCC	chr3	148271610	148271669	+	FALSE	rn|3q42	ENSRNOT00000072502	94270	NM_053601	neuronatin	GO:0032880|GO:0005737|GO:0007420|GO:0030182|GO:0032024|GO:0009749	NM_053601	TC612430
A_44_P492674	0.00252139	0.245865	5.84113	6.1953	6.24875	P	P	P	8.33248	7.68791	8.28514	P	P	P	A_44_P492674	NA	UI-R-CN1-clz-g-02-0-UI.s1 UI-R-CN1 Rattus norvegicus cDNA clone UI-R-CN1-clz-g-02-0-UI 3', mRNA sequence [BQ193913]	TCTTCTTGTGGCATTTTTCCAACAAATAATGCAGACCAAATCACAAGATGGCCACCTCAC	chr2	182384702	182384761	+	FALSE	rn|2q34	NA	NA	BQ193913	NA	NA	NA	NA
A_44_P532307	0.0194719	3.23723	6.20198	5.67466	5.68461	P	P	P	3.56192	4.01168	4.72615	A	P	A	A_44_P532307	NA	AMGNNUC:MRBE4-00006-F12-A rat brain E15 (10375) Rattus norvegicus cDNA clone mrbe4-00006-f12 5', mRNA sequence [CB763948]	GACGCCCGAAAGAAGCCCCGGGACTCCTGTGAGCTTCATCCTCCTTGGCTTTGGATTTTA	chr5	53802696	53802755	-	FALSE	rn|5q22	NA	NA	CB763948	NA	NA	NA	TC616890
A_43_P11546	0.0133981	0.300928	4.47319	4.32246	4.20282	A	A	A	5.7646	6.51283	5.80232	P	P	P	A_43_P11546	Cd24	Rattus norvegicus CD24 molecule (Cd24), mRNA [NM_012752]	CATGGTCACACACTGATGCTTGCCATTCTGGGATCTAATACGGTCACAGTAGTCTTGATA	chr20	47507359	47507419	+	FALSE	rn|20q13	ENSRNOT00000000352	25145	NM_012752	CD24 molecule	GO:0043627|GO:0030262|GO:0050731|GO:0031528|GO:0031362|GO:0032597|GO:0007406|GO:0031175|GO:0032913|GO:0005622|GO:0016337|GO:0008637|GO:0030296|GO:0002904|GO:0032600|GO:0046641|GO:0002329|GO:0002842|GO:0034119|GO:0042632|GO:0022407|GO:0022409|GO:0009986|GO	NM_012752	TC581435
A_44_P296994	0.0398744	2.74713	6.43023	6.27975	6.74681	P	P	P	4.78154	4.39837	5.64894	P	P	P	A_44_P296994	Adrb3	Rattus norvegicus adrenoceptor beta 3 (Adrb3), mRNA [NM_013108]	AGCAACGTCCATGGATGCAAACTTTTTATACAGCCCTTGATTTCTGCTCAGAGTGAGTTC	chr16	69165706	69165765	+	FALSE	rn|16q12.3	ENSRNOT00000016907	25645	NM_013108	adrenoceptor beta 3	GO:0005886|GO:0009409|GO:0002024|GO:0002025|GO:0031699|GO:0051379|GO:0005634|GO:0015052|GO:0042803|GO:0051380|GO:0007190|GO:0031649|GO:0040015|GO:0045823|GO:0046677|GO:0007568|GO:0004939|GO:0006898|GO:0002032|GO:0043235|GO:0016020|GO:0050873|GO:0071875|GO	NM_013108	TC576123
A_44_P268864	0.0455206	2.42286	7.67303	7.46897	8.13129	P	P	P	5.9381	6.17206	7.12583	P	P	P	A_44_P268864	Mgll	Rattus norvegicus monoglyceride lipase (Mgll), mRNA [NM_138502]	ACTTTTCTGGCATGATCCTAATTTCACCTCTGATCCTTGCCAATCCGGAATCTGCATCGA	chr4	122904962	122905021	+	FALSE	rn|4q34	ENSRNOT00000029125	29254	NM_138502	monoglyceride lipase	GO:0005811|GO:0019369|GO:0050727|GO:0045202|GO:0060292|GO:0009966|GO:2000124|GO:0042803|GO:0008289|GO:0016787|GO:0047372|GO:0006633|GO:0019433|GO:0046464|GO:0051930	NM_138502	TC595419
A_44_P139894	0.0127952	2.00711	5.73297	5.96687	6.23086	P	P	P	4.9285	5.08497	4.93958	P	P	A	A_44_P139894	Fgfr2	Rattus norvegicus fibroblast growth factor receptor 2 (Fgfr2), transcript variant a, mRNA [NM_012712]	GGACCCCTCTATGTCATAGTCGAATACGCATCGAAAGGCAACCTCCGGGAATACCTCCGG	chr1	189499698	189501683	-	FALSE	rn|1q37	ENSRNOT00000068183	25022	NM_012712	fibroblast growth factor receptor 2	GO:0001657|GO:0007409|GO:0009791|GO:0021860|GO:0042803|GO:0043231|GO:0031069|GO:0009880|GO:0046777|GO:0042127|GO:0009887|GO:0005938|GO:0042472|GO:0048286|GO:0009986|GO:0017134|GO:0010453|GO:0030916|GO:0010518|GO:0018108|GO:0000122|GO:0045787|GO:0001701|GO	NM_012712	NP071005
A_44_P182601	0.00710573	0.333373	6.87567	7.4681	6.67583	P	P	P	8.70423	8.87403	8.24683	P	P	P	A_44_P182601	NA	MMU400847 cell surface receptor FDFACT {Mus musculus} (exp=-1; wgp=0; cg=0), partial (52%) [TC587950]	CCACTTCTGCCATGTGGGCTCTGACACCCTTGTTTGGAACCAACGTCCTCCTGTGTGTCT	chr12	19980962	19981021	-	FALSE	rn|12q12	NA	NA	NA	NA	NA	NA	TC587950
A_44_P1042876	0.00904319	2.15902	10.7861	10.3904	10.7508	P	P	P	9.30413	9.38123	9.87451	P	P	P	A_44_P1042876	Hspa1b	Rattus norvegicus heat shock 70kD protein 1B (mapped) (Hspa1b), mRNA [NM_212504]	CTCGTGGGTTTTTTATATATTCAAATTAAGGTTGCATGTTCTTTGCGTTTAATCTAAGTA	chr20	3957864	3957923	+	FALSE	rn|20p12	NA	294254	NM_212504	heat shock 70kD protein 1B (mapped)	GO:0005515|GO:0003725|GO:0006986|GO:0090084|GO:0048471|GO:0030308|GO:0008285|GO:0042623|GO:0006200|GO:0009408|GO:0045471|GO:0072562|GO:0005634|GO:0005829|GO:0034605|GO:0042026|GO:0003674|GO:0005737|GO:0000723|GO:0008180|GO:0031072|GO:0030182|GO:2001240|GO	NM_212504	TC575511
A_44_P177704	0.0406324	2.20727	9.19577	9.37432	9.56189	P	P	P	7.6173	8.49591	8.45697	P	P	P	A_44_P177704	NA	Rattus norvegicus tropomyosin-alpha mRNA, partial cds; alternatively spliced. [AF370889]	CCACGCTCTCAACGATATGACTTCCATAGAAAGTGGCACATGCCAAAGAAGAAAACCTTA	chr8	71332123	71338630	-	FALSE	rn|8q24	NA	NA	AF370889	NA	NA	NA	TC580592
A_44_P899127	0.0209963	3.66341	9.32304	10.5649	9.62361	P	P	P	7.92602	8.47412	7.67849	P	P	P	A_44_P899127	LOC500300	Rattus norvegicus similar to hypothetical protein MGC6835 (LOC500300), mRNA [NM_001024334]	AATTCCTAGGGAGACCCATTCTTTAAACGGTGATGACAGTCTAGCTCCCACAATGCAGCT	chr4	153002171	153002230	+	FALSE	rn|4q42	ENSRNOT00000018133	500300	NM_001024334	similar to hypothetical protein MGC6835	GO:0005739	NM_001024334	TC579200
A_44_P452114	0.0101204	2.61831	9.86886	10.4286	10.5352	P	P	P	8.71336	8.9491	9.06666	P	P	P	A_44_P452114	Gls	Rattus norvegicus glutaminase (Gls), nuclear gene encoding mitochondrial protein, transcript variant 2, mRNA [NM_001109968]	TTTATGATTCAGGTAATTGAACACTTTAATTGGAAAAAGGATTTTAGGTTTTTCTCCCTC	chr9	46428122	46428181	+	FALSE	rn|9q22	NA	24398	NM_001109968	glutaminase	GO:0005739|GO:0005515|GO:0002087|GO:0001967|GO:0051289|GO:0006537|GO:0004359|GO:0007268|GO:0006543|GO:0005829	NM_001109968	TC584098
A_44_P291065	0.0241522	2.725	5.85547	5.97723	5.94439	P	P	P	3.96899	4.5589	4.79358	P	P	A	A_44_P291065	NA	Uncharacterized protein [Source:UniProtKB/TrEMBL;Acc:F1LWN8] [ENSRNOT00000011337]	GCGTGCCATTGACAAATGCTGGAAGATTAGGCATGTCCCCCATGAGTTTATCATTGAAAC	chr7	22394043	22394102	-	FALSE	rn|7q13	ENSRNOT00000011337	NA	NA	NA	NA	NA	NA
A_44_P248791	0.0028138	0.208672	2.81834	3.48488	3.65982	A	A	A	5.44258	5.39264	5.96635	P	P	P	A_44_P248791	NA	BF288461 EST453052 Rat Gene Index, normalized rat, Rattus norvegicus cDNA Rattus norvegicus cDNA clone RGIGU07 3' sequence, mRNA sequence [BF288461]	AAAGTTTTACACAGTATTAAAAAATGATCTACAAAACAACAGAAAGTAAGAAACGCTGCA	chr2	125975350	125975409	-	FALSE	rn|2q25	NA	NA	BF288461	NA	NA	NA	NA
A_44_P113536	0.0458022	0.347755	5.75696	4.34048	5.34077	P	A	P	6.45113	7.34866	6.31848	P	P	P	A_44_P113536	NA	BE116009 UI-R-BS1-axy-d-11-0-UI.s1 UI-R-BS1 Rattus norvegicus cDNA clone UI-R-BS1-axy-d-11-0-UI 3', mRNA sequence [BE116009]	TCATGACATTACGCTTTAGTGTAAAATGAAGGACGAACTATTTCACTTTGAAAAGACAGC	chr17	22525240	22525299	+	FALSE	rn|17p14	NA	NA	BE116009	NA	NA	NA	NA
A_44_P336878	0.0448929	4.28439	7.14762	6.93957	7.0913	P	P	P	4.47529	5.76937	4.06908	P	P	A	A_44_P336878	NA	BF289560 EST454151 Rat Gene Index, normalized rat, Rattus norvegicus cDNA Rattus norvegicus cDNA clone RGIHI50, mRNA sequence [BF289560]	TTCTGTCTAAAGAGATTCTGTGTCCAGTATCGTTTTGTGGAACTATTTTGATTCTGCTGT	chr8	5848918	5848977	+	FALSE	rn|8q11	NA	NA	BF289560	NA	NA	NA	TC598805
A_44_P498687	0.023633	0.2808	2.77437	2.76665	3.62299	A	A	A	4.20897	4.77589	5.54186	P	P	P	A_44_P498687	Nme8	Rattus norvegicus NME/NM23 family member 8 (Nme8), mRNA [NM_198792]	TAGAAACTCAATGAGATAATGAAGAAGTTTCATCACATAAAACCATGAGGCACAACTTCC	chr17	53105827	53105886	+	FALSE	rn|17q11	ENSRNOT00000066673	364729	NM_198792	NME/NM23 family member 8	GO:0006241|GO:0006228|GO:0006183|GO:0005737|GO:0015630|GO:0007286|GO:0004550|GO:0045454|GO:0007275|GO:0005524	NM_198792	NP867799
A_44_P915274	0.00604266	0.461009	4.57674	4.1689	4.37833	A	A	A	5.42108	5.53005	5.54969	P	P	P	A_44_P915274	NA	NA	TCATACCTGCTAAAATTCCTATAAAATTTAATAACTTTTGTATTCTGTAAGTTTTGAAAA	chr11	82989966	82990025	+	FALSE	rn|11q23	NA	NA	NA	NA	NA	NA	TC600320
A_44_P481915	0.0461309	0.432944	7.48249	6.56033	7.19671	P	P	P	7.93209	8.88555	7.98135	P	P	P	A_44_P481915	Id4	Rattus norvegicus inhibitor of DNA binding 4 (Id4), mRNA [NM_175582]	TGCTTTCCTGACCTAGATGGGAACCTTTGTATTTGAAGTGTACATGTTGAAAACATACCT	chr17	22525459	22525518	-	FALSE	rn|17p14	ENSRNOT00000021550	291023	NM_175582	inhibitor of DNA binding 4	GO:0008284|GO:0045599|GO:0008283|GO:0022010|GO:0005634|GO:0000122|GO:0007405|GO:0048712|GO:0045669|GO:0021766|GO:0000082|GO:0005737|GO:0045665|GO:0007420|GO:0045944|GO:0048715|GO:0001085|GO:0046983|GO:0045444|GO:0034613|GO:0045892|GO:0021895	NM_175582	TC600418
A_44_P295563	0.00259491	0.29522	6.58771	6.46141	7.02296	P	P	P	8.77903	8.45044	8.10708	P	P	P	A_44_P295563	Col7a1	Rattus norvegicus collagen, type VII, alpha 1 (Col7a1), mRNA [NM_001106858]	CCTGAAGACGATGACGACTTCTCTGAGTACTCCGTGTATTCTGTGGAGGACTACCAGGAC	chr8	114002273	114002332	+	FALSE	rn|8q32	ENSRNOT00000027994	301012	NM_001106858	collagen, type VII, alpha 1	GO:0008150|GO:0003674|GO:0005575|GO:0005615|GO:0042802|GO:0005604	NM_001106858	NA
A_44_P376994	0.0226004	2.85772	6.19953	7.03601	6.01149	P	P	P	4.61703	5.40973	4.7637	P	P	A	A_44_P376994	Lsamp	Rattus norvegicus limbic system-associated membrane protein (Lsamp), mRNA [NM_017242]	TACAAGATGGGGGGAGACTATTGTTTCACAAGATTGTGTGTTTATAAATGAAGGGGGGAT	chr11	60170408	60170467	-	FALSE	rn|11q21	NA	29561	NM_017242	limbic system-associated membrane protein	GO:0005886|GO:0031225|GO:0007155	NM_017242	NP956244
A_44_P494031	0.0445046	3.76181	6.15469	7.05849	5.89635	P	P	P	3.46587	4.19006	5.35418	A	P	P	A_44_P494031	Olr733	Rattus norvegicus olfactory receptor 733 (Olr733), mRNA [NM_001000618]	GGTCCATGTGTCTTCATCTATTCGAGGCCTTCTGATACCCTGCCTGTAGACAAGATAATA	chr3	74533247	74533306	-	FALSE	rn|3q24	NA	404810	NM_001000618	olfactory receptor 733	GO:0050911|GO:0004984|GO:0007186|GO:0016021	NM_001000618	TC580327
A_44_P791729	0.0124375	2.54871	8.7915	8.26679	8.60068	P	P	P	6.85806	7.03094	7.64554	P	P	P	A_44_P791729	Rtn4rl1	Rattus norvegicus reticulon 4 receptor-like 1 (Rtn4rl1), mRNA [NM_181377]	ATACGTGAGGAGTAAGAAATGCTGAATCCAATTAAGAGAGAAAAATAATAATAAAAATTC	chr10	62576524	62576583	+	FALSE	rn|10q24	ENSRNOT00000067414	303311	NM_181377	reticulon 4 receptor-like 1	GO:0009986|GO:0045121|GO:0004872|GO:0016021|GO:0046658|GO:0009897|GO:0007166	NM_181377	TC604635
A_43_P19879	0.0300409	3.79562	9.59915	9.54804	8.31628	P	P	P	6.8718	6.72795	8.03575	P	P	P	A_43_P19879	LOC689770	Rattus norvegicus similar to osteoclast inhibitory lectin (LOC689770), mRNA [NM_001142304]	GGAACACAGAACTTGCTATCTACAGTTCCTACTTCCTTAATGATCTGTTGAAATCATTAT	chr4	165910486	165910545	-	FALSE	rn|4q42	ENSRNOT00000042872	689770	NM_001142304	similar to osteoclast inhibitory lectin	NA	NM_001142304	TC601871
A_44_P553316	0.0315371	2.39821	6.82448	7.4962	7.75648	P	P	P	5.98298	6.03511	6.39029	P	P	P	A_44_P553316	Col8a2	Protein Col8a2 [Source:UniProtKB/TrEMBL;Acc:D4ABD1] [ENSRNOT00000014388]	TGTGGGTGCAGATGCCGTCAGACCAGGCCAATGGCCTCTACTCCACTGAGTACATCCATT	chr5	145682266	145682325	+	FALSE	rn|5q36	ENSRNOT00000014388	313592	XM_006225530	collagen, type VIII, alpha 2	GO:0031012|GO:0005581|GO:0005576|GO:0048593|GO:0050673	XM_006225530	NA
A_44_P1000391	0.0288493	2.48891	6.46975	7.15251	7.43235	P	P	P	5.55732	5.32909	6.22658	P	P	P	A_44_P1000391	Atp8b1	Rattus norvegicus ATPase, aminophospholipid transporter, class I, type 8B, member 1 (Atp8b1), mRNA [NM_001106140]	CATCTGGCCATCAGAAAGTGATAAGATCCAGAAGCATCGAAAGCGATTGAAGGCCGAAGA	chr18	60749315	60751435	-	FALSE	rn|18q12.1	ENSRNOT00000038652	291555	NM_001106140	ATPase, aminophospholipid transporter, class I, type 8B, member 1	GO:0000287|GO:0005783|GO:0031526|GO:0005524|GO:0019829|GO:0003674|GO:0008150|GO:0016324|GO:0016020|GO:0004012|GO:0008206|GO:0016021|GO:0045892	NM_001106140	TC611685
A_44_P435604	0.00603645	2.06539	13.3279	13.4183	13.7619	P	P	P	12.6365	12.1686	12.5587	P	P	P	A_44_P435604	Atp1b1	Rattus norvegicus ATPase, Na+/K+ transporting, beta 1 polypeptide (Atp1b1), mRNA [NM_013113]	ATGCAGTACCCCATAGACTGGTGTTAAATGTTGTCTACAGTGCTAATCCATGTTCTAGCA	chr13	80214142	80214201	-	FALSE	rn|13q23	ENSRNOT00000003932	25650	NM_013113	ATPase, Na+/K+ transporting, beta 1 polypeptide	GO:0001666|GO:0005886|GO:0001824|GO:0005890|GO:0030001|GO:0016323|GO:0016324|GO:0005901|GO:0023026|GO:0035725|GO:0006814|GO:0007155|GO:0006813|GO:0070062|GO:0005391	NM_013113	TC640442
A_44_P433603	0.0250136	2.33912	6.21298	5.96195	6.04182	P	P	P	4.5556	4.58953	5.28298	P	P	A	A_44_P433603	Kcnk7	Protein Kcnk7 [Source:UniProtKB/TrEMBL;Acc:D4A806] [ENSRNOT00000028197]	GAGCCGTGGTGAAATTCTTTGGGCCCAGTAGCTCTAGACCCGATGAAGACCGAGATGGCA	chr1	208330157	208330216	+	FALSE	rn|1q43	ENSRNOT00000028197	499303	XM_002728858	potassium channel, subfamily K, member 7	GO:0005267|GO:0016021	XM_002728858	TC616424
A_44_P234663	0.0240972	2.55105	11.3663	10.5096	11.3596	P	P	P	9.75971	9.30881	10.1488	P	P	P	A_44_P234663	NA	Q8R4C3_CRIGR (Q8R4C3) Csr1, partial (20%) [TC637293]	TTTTTTCCAAACTACTTTTTGTCACTGTGACAGTTGTAAATAAAGTTTGAAAATGCTTTC	chr6	22661974	22662033	-	FALSE	rn|6q13	NA	NA	AW920627	NA	NA	NA	TC637293
A_44_P539148	0.00456599	2.93208	5.50057	5.65499	5.37324	P	P	P	3.60208	4.16265	4.06253	A	P	A	A_44_P539148	Megf9	Rattus norvegicus multiple EGF-like-domains 9 (Megf9), mRNA [NM_001107940]	TGTATCATGGACCCAATTTAACATCATCATTCTGACAGTCATCATCATTGTGGTAGTGCT	chr5	87773352	87773411	-	FALSE	rn|5q31	ENSRNOT00000007812	313270	NM_001107940	multiple EGF-like-domains 9	NA	NM_001107940	NA
A_44_P489468	0.0316728	8.43139	9.14251	11.152	11.1751	P	P	P	6.91454	7.8047	8.06041	P	P	P	A_44_P489468	Myh11	Rattus norvegicus myosin, heavy chain 11, smooth muscle (Myh11), mRNA [NM_001170600]	TGCTGTCAAAGCCAAGCTTAAGTCCACTGTTGCGGCACTAGAGGCCAAGATTGTGCAGCT	chr10	769508	769567	+	FALSE	rn|10q11	ENSRNOT00000044317	24582	NM_001170600	myosin, heavy chain 11, smooth muscle	GO:0005516|GO:0042470|GO:0001725|GO:0003779|GO:0016459|GO:0030016|GO:0005524|GO:0030485|GO:0006939|GO:0048739|GO:0003774|GO:0032982|GO:0005859|GO:0008307|GO:0048251	NM_001170600	TC579447
A_44_P129330	0.00395319	4.4867	5.70801	6.59214	6.01369	P	P	P	3.45695	4.07887	4.29823	A	P	A	A_44_P129330	Rhpn2	Rattus norvegicus rhophilin, Rho GTPase binding protein 2 (Rhpn2), mRNA [NM_001107505]	GTTAAGGACGTAAACTTACTCAAGTTGAAACCTCTACTTGACTTTGTATCTGTCAACTCG	chr1	87917335	87917394	+	FALSE	rn|1q21	ENSRNOT00000016148	308516	NM_001107505	rhophilin, Rho GTPase binding protein 2	GO:0007165|GO:0005737|GO:0005730|GO:0005634|GO:0043231	NM_001107505	TC620379
A_42_P746851	0.0111931	2.0285	11.4573	12.0045	11.8003	P	P	P	10.6279	10.5131	11.0541	P	P	P	A_42_P746851	Amot	PREDICTED: Rattus norvegicus angiomotin (Amot), transcript variant X1, mRNA [XM_006257420]	GGAGAAGGGTTGGAAGCATGTACATTTTCTTCTGGTAGTAAGAGTGGGTTAAAAGAAGCT	chrX	33065596	33065655	+	FALSE	rn|Xq14	NA	300289	XM_006257420	angiomotin	GO:0005515|GO:0030036|GO:0005884|GO:0048514|GO:0030139|GO:0042074|GO:0005737|GO:0008180|GO:0006935|GO:0040019|GO:0004872|GO:0034260|GO:0030334|GO:0051056|GO:0003365|GO:0001725|GO:0009986|GO:0031410|GO:0035329|GO:0001726|GO:0001701|GO:0001702|GO:0030027|GO	XM_006257420	TC582936
A_44_P1048939	0.00015003	0.457535	6.54788	6.51983	6.36758	P	P	P	7.55109	7.58409	7.68719	P	P	P	A_44_P1048939	S100a5	Rattus norvegicus S100 calcium binding protein A5 (S100a5), mRNA [NM_001106438]	ACTGAGTCTTGCAGAGAAGATGAAGGAGAGCAGCATTGATAACTTGATGAAGAGCCTGGA	chr2	182891818	182893440	+	FALSE	rn|2q34	ENSRNOT00000015712	295211	NM_001106438	S100 calcium binding protein A5	GO:0005507|GO:0005509|GO:0043025|GO:0008270|GO:0005634|GO:0042803	NM_001106438	TC610050
A_44_P978172	0.0206049	0.283487	4.92168	5.49064	4.4919	A	P	A	6.31654	7.47273	6.4522	P	P	P	A_44_P978172	NA	NA	GCTGAGTAAATACCTATGAGTGTGCATTGTGTGATATTTTCTTACAGTCATCACAAGTCC	chr2	202490392	202490451	+	FALSE	rn|2q34	NA	NA	NA	NA	NA	NA	TC602645
A_44_P999507	0.00664352	3.29179	8.64255	8.34909	7.92519	P	P	P	6.42671	6.72238	6.68204	P	P	P	A_44_P999507	Pkp2	Rattus norvegicus plakophilin 2 (Pkp2), mRNA [NM_001100499]	TGTGGGTGCTCATCGGAGGAATCTGAGGAAGCCTAGTCACTTGTCTGCATGTCACCTCCT	chr11	86584291	86584350	+	FALSE	rn|11q23	ENSRNOT00000002498	287925	NM_001100499	plakophilin 2	GO:0005882|GO:0005515|GO:0030057|GO:2000810|GO:0008285|GO:0030054|GO:0005886|GO:0055010|GO:0034334|GO:0005634|GO:0016264|GO:0086091|GO:0048496|GO:0007507|GO:0086069|GO:0016337|GO:0014704|GO:0005912|GO:0005911|GO:0005080|GO:0086002|GO:0045110|GO:0002159|GO	NM_001100499	TC594337
A_44_P109342	0.0340314	2.66145	7.76163	7.5032	7.97571	P	P	P	5.68754	6.26883	6.85352	P	P	P	A_44_P109342	Hspa1a	Rattus norvegicus heat shock 70kD protein 1A (Hspa1a), mRNA [NM_031971]	GACTTCTTCAACGGGCGCGACCTGAACAAGAGCATCAATCCGGACGAGGCGGTGGACTAC	chr20	3956838	3956897	+	FALSE	rn|20p12	ENSRNOT00000049667	24472	NM_031971	heat shock 70kD protein 1A	GO:0006986|GO:0005515|GO:0030308|GO:0009408|GO:0002020|GO:0005622|GO:0034605|GO:0042026|GO:0031072|GO:0060548|GO:0033033|GO:0010941|GO:0031625|GO:0070370|GO:0070062|GO:0005814|GO:0006952|GO:0006402|GO:0043234|GO:0006281|GO:0045648|GO:0051082|GO:0019899|GO	NM_031971	TC575511
A_44_P443631	0.0367504	3.75089	6.36942	7.41385	6.2372	P	P	P	3.97105	5.64279	4.45756	A	P	A	A_44_P443631	NA	Q3EDB8_ARATH (Q3EDB8) Protein At1g15590, partial (8%) [TC606126]	CCACAAGAACTAAGGCACACTCCTAGTATAGTCCAACAAAACAAACAGTAAGTGCTAAGT	chr9	73837778	73837837	+	FALSE	rn|9q33	NA	NA	BF549985	NA	NA	NA	TC606126
A_44_P359035	0.00829496	2.51093	7.1742	6.57626	6.5645	P	P	P	5.2004	5.53784	5.64359	P	P	P	A_44_P359035	Tmem240	PREDICTED: Rattus norvegicus transmembrane protein 240 (Tmem240), mRNA [XM_006225663]	TGGCCTGGTCCACACTAGCCTAAAGCCACATCTCAGTGAAAGCACTGTTTCTTGAGCACC	chr5	172598193	172598252	+	FALSE	rn|5q36	NA	100362471	XM_006225663	transmembrane protein 240	NA	XM_006225663	TC608641
A_44_P289378	0.0388254	0.430155	5.97424	5.49431	5.13691	P	P	P	7.28674	6.25359	6.64813	P	P	P	A_44_P289378	Cpt1b	Rattus norvegicus carnitine palmitoyltransferase 1b, muscle (Cpt1b), mRNA [NM_013200]	TGTTCATAATGGCTTTTTACCTGCTTTGAAATGTGTGCTTTTCCTGAATAATGCGGACTT	chr7	127737188	127737247	-	FALSE	rn|7q34	ENSRNOT00000013985	25756	NM_013200	carnitine palmitoyltransferase 1b, muscle	GO:0005739|GO:0005515|GO:0006635|GO:0004095|GO:0005741|GO:0016021|GO:0015909|GO:0043231	NM_013200	TC604091
A_44_P771985	0.0155777	0.325776	4.0358	3.0768	3.15653	A	A	A	4.94305	4.70511	5.54758	P	P	P	A_44_P771985	NA	UI-R-BO1-ajm-g-11-0-UI.s1 UI-R-BO1 Rattus norvegicus cDNA clone UI-R-BO1-ajm-g-11-0-UI 3', mRNA sequence [AW527217]	GCATTCATCATTAGATTAAAAATTACATAGTACATTGGATTTCCATAAAACTTCACTTCT	chr5	119893133	119893192	-	FALSE	rn|5q33	NA	NA	AW527217	NA	NA	NA	NA
A_44_P751748	0.0348895	0.460226	4.3804	4.93346	3.94886	A	A	A	5.87867	5.27825	5.57172	P	P	P	A_44_P751748	NA	Q811R0_RAT (Q811R0) HOMER1G, partial (5%) [TC615694]	CTATGCTAAAACATTTTTGGAAACCACTACATTTAAATGTGATTAAAAAATTTTAAGTAC	chr2	201816432	201816491	-	FALSE	rn|2q34	NA	NA	NA	NA	NA	NA	TC615694
A_44_P1050480	0.0139565	2.01055	11.9751	12.5022	12.4555	P	P	P	10.9799	11.5727	11.3532	P	P	P	A_44_P1050480	Ecm1	Rattus norvegicus extracellular matrix protein 1 (Ecm1), mRNA [NM_053882]	TCTGCTGTACCTTGTCTCCTGGAGATAAACAAGCCAACTGCTTCAATACCAACTACCTGA	chr2	190525359	190525418	-	FALSE	rn|2q34	ENSRNOT00000028740	116662	NM_053882	extracellular matrix protein 1	GO:0005134|GO:0010466|GO:0002020|GO:0005615|GO:0003674|GO:0006954|GO:0001960|GO:0002828|GO:0004871|GO:0043123|GO:0070062|GO:2000404|GO:0006357|GO:0005578|GO:0001525|GO:0008022|GO:0030502|GO:0031214|GO:0045766|GO:0031012|GO:0007165|GO:0008150|GO:0001938|GO	NM_053882	TC594487
A_44_P994368	0.0294723	2.7799	5.73705	6.21357	5.99032	P	P	P	3.85776	4.46902	5.00478	A	P	A	A_44_P994368	Nrap	Rattus norvegicus nebulin-related anchoring protein (Nrap), transcript variant 2, mRNA [NM_001113743]	TGCCTCGGAGATCCTACATATCAACAGGAAGAAGACTCTGCTGATGTGAGCCTCCTTGAG	chr1	262591590	262591649	-	FALSE	rn|1q55	ENSRNOT00000038038	307982	NM_001113743	nebulin-related anchoring protein	GO:0005916|GO:0051371|GO:0017166|GO:0008270|GO:0003779|GO:0030016|GO:0005927	NM_001113743	TC597486
A_43_P14915	0.0450936	0.402754	5.01454	5.10956	6.04111	A	A	P	6.92989	6.69839	6.69625	P	P	P	A_43_P14915	C6	Rattus norvegicus complement component 6 (C6), mRNA [NM_176074]	ACAACGGACAGGAAGTGAGGAAAGTGAATGGATGGGAGCAAAGTATGATAACACATATCT	chr2	53764375	53764434	+	FALSE	rn|2q16	NA	24237	NM_176074	complement component 6	GO:0003674|GO:0006955|GO:0043065|GO:0005579|GO:0045087|GO:0045917|GO:0019835|GO:0006958|GO:0001970|GO:0005615|GO:0001701|GO:0045766	NM_176074	TC574741
A_44_P151179	0.0175895	2.40707	5.8223	5.11179	5.07929	P	P	P	3.89763	4.40542	3.98385	P	P	A	A_44_P151179	NA	BF284253 EST448844 Rat Gene Index, normalized rat, Rattus norvegicus cDNA Rattus norvegicus cDNA clone RGIEN45 3' sequence, mRNA sequence [BF284253]	GCAAAGGTGTCCCGAAGATCCTCCTTGTCAATAATGCCATCCCTGTTCTGATCAATTACA	chr1	186473289	186473348	-	FALSE	rn|1q36	NA	NA	BF284253	NA	NA	NA	NA
A_44_P400147	0.0487429	0.451285	6.13311	6.76951	6.25147	P	P	P	7.36524	8.08006	7.0292	P	P	P	A_44_P400147	Add3	Rattus norvegicus adducin 3 (gamma) (Add3), transcript variant 2, mRNA [NM_031552]	ACTGAGGTGCTGGAGAAGAGAAATAAGATTCGGGAACAGAATCGCTATGACCTGAAGACA	chr1	259356113	259357133	-	FALSE	rn|1q55	ENSRNOT00000017600	25230	NM_031552	adducin 3 (gamma)	GO:0005515|GO:0005516|GO:0000794|GO:0005886|GO:0042493|GO:0003779|GO:0005737|GO:0016020|GO:0005198|GO:0005911|GO:0005080|GO:0005856|GO:0005938	NM_031552	TC597774
A_42_P681326	0.0283208	2.72123	6.35919	5.65063	6.68535	P	P	P	4.55343	4.40379	5.38543	P	P	P	A_42_P681326	Dll3	Rattus norvegicus delta-like 3 (Drosophila) (Dll3), mRNA [NM_053666]	ACTCTCGATCTATTTATGTCATACCAGCCCCTTCCATTTACGCACGAGAGGCCTGATGCT	chr1	83373670	83373846	-	FALSE	rn|1q21	ENSRNOT00000026182	114125	NM_053666	delta-like 3 (Drosophila)	GO:0045746|GO:0007386|GO:0048339|GO:0001709|GO:0001756|GO:0005112|GO:0005575|GO:0007417|GO:0048712|GO:0001501|GO:0050768|GO:0007219|GO:0050769|GO:0009888|GO:0016021	NM_053666	TC576637
A_44_P319349	0.00704361	3.50253	7.17507	7.12495	6.4161	P	P	P	4.78842	5.60308	4.87043	P	P	A	A_44_P319349	Pkp2	Rattus norvegicus plakophilin 2 (Pkp2), mRNA [NM_001100499]	CGGAATCTTTCTCTGCAGAATGAAATTGCTAAAGAAACTCTACCAGATTTGGTTTCTATA	chr11	86574814	86576477	+	FALSE	rn|11q23	ENSRNOT00000002498	287925	NM_001100499	plakophilin 2	GO:0005882|GO:0005515|GO:0030057|GO:2000810|GO:0008285|GO:0030054|GO:0005886|GO:0055010|GO:0034334|GO:0005634|GO:0016264|GO:0086091|GO:0048496|GO:0007507|GO:0086069|GO:0016337|GO:0014704|GO:0005912|GO:0005911|GO:0005080|GO:0086002|GO:0045110|GO:0002159|GO	NM_001100499	TC594337
A_44_P525047	0.0291774	0.485677	5.67334	5.02128	5.22579	A	A	P	6.76374	5.95386	6.29169	P	P	P	A_44_P525047	LOC100363248	SOGA family member 3 [Source:MGI Symbol;Acc:MGI:1914662] [ENSRNOT00000016712]	GCGCCATGAATTGGAGAGAGCCAACAAAAACTGCCGGATTCTGCAGTACCGCCTCCGCAA	chr1	29492881	29492940	-	FALSE	rn|1p11	ENSRNOT00000016712	100363248	XM_006222873	Temporarily Assigned Gene name family member (tag-241)-like	NA	XM_006222873	TC605941
A_44_P289951	0.0204224	2.18337	13.3407	13.9554	14.0747	P	P	P	12.3529	12.6774	12.9922	P	P	P	A_44_P289951	NA	AW914233 EST345550 Normalized rat brain, Bento Soares Rattus sp. cDNA clone RGIAC46 5' end, mRNA sequence [AW914233]	TTCCATTAGTCGAAGTTGAAGAAGACAGAAACACAAGAGAAAAATCCTCTGCCTTCAAAA	NA	NA	NA	NA	FALSE	NA	NA	NA	AW914233	NA	NA	NA	NA
A_44_P504750	0.0183161	3.53674	7.11568	6.44442	6.2209	P	P	P	5.44293	4.52722	4.1992	P	P	A	A_44_P504750	Rassf9	Rattus norvegicus Ras association (RalGDS/AF-6) domain family (N-terminal) member 9 (Rassf9), mRNA [NM_022959]	AACTCGGATTTGGAAAGCGTTAAGTGCGATTTGGAGAAAAGTATGAAAGCTGGTTTGAAA	chr7	40541169	40541228	+	FALSE	rn|7q13	ENSRNOT00000058842	65053	NM_022959	Ras association (RalGDS/AF-6) domain family (N-terminal) member 9	GO:0005515|GO:0007165|GO:0005215|GO:0019904|GO:0016197|GO:0046907|GO:0006605|GO:0055037|GO:0019899|GO:0012510|GO:0005829|GO:0005768	NM_022959	TC577211
A_44_P111816	0.0170995	0.426504	7.48017	7.06669	6.78913	P	P	P	8.24915	8.76789	7.97775	P	P	P	A_44_P111816	Adcy4	Rattus norvegicus adenylate cyclase 4 (Adcy4), mRNA [NM_019285]	ATCCCAGACTTTAAGGAATTCTACTCGGAATCCAACATCAACCATGAGGGGCTAGAGTGT	chr15	33931850	33931909	-	FALSE	rn|15p13	ENSRNOT00000027719	54223	NM_019285	adenylate cyclase 4	GO:0031683|GO:0005524|GO:0046872|GO:0030425|GO:0005622|GO:0035556|GO:0043234|GO:0005737|GO:0004016|GO:0000166|GO:0016020|GO:0006171|GO:0007188|GO:0016021	NM_019285	TC574406
A_44_P255125	0.0417171	2.01213	6.63495	6.43331	6.94022	P	P	P	5.10151	5.77052	6.0102	P	P	P	A_44_P255125	Itpkb	Rattus norvegicus inositol-trisphosphate 3-kinase B (Itpkb), mRNA [NM_019312]	CGGGACCGGTTGAAGGCCATTCGAGAAACCCTGGAAGTCTCTCCCTTCTTCAAGTGCCAT	chr13	96137229	96137288	+	FALSE	rn|13q26	ENSRNOT00000004032	54260	NM_019312	inositol-trisphosphate 3-kinase B	GO:0046638|GO:0005622|GO:0016310|GO:0005516|GO:0008440|GO:0030217|GO:0000165|GO:0045061|GO:0046579|GO:0005524|GO:0045059|GO:0007166	NM_019312	TC607066
A_44_P397285	0.0377306	0.425267	4.32645	4.11399	4.24707	A	A	A	5.08718	5.23965	5.92527	P	P	P	A_44_P397285	NA	BF419043 UI-R-BJ2-bqm-h-08-0-UI.s1 UI-R-BJ2 Rattus norvegicus cDNA clone UI-R-BJ2-bqm-h-08-0-UI 3', mRNA sequence [BF419043]	AGGAGATAACAGACTTGAACTGATTAAAGATAATAGAGCCTTCATCAAATTCATATCCCG	chr17	79756296	79756355	-	FALSE	rn|17q12.3	NA	NA	BF419043	NA	NA	NA	NA
A_44_P701146	0.0146595	5.26884	5.71667	6.38939	7.09158	P	P	P	3.94269	3.83927	4.46515	P	P	A	A_44_P701146	Fam43b	PREDICTED: Rattus norvegicus family with sequence similarity 43, member B (Fam43b), mRNA [XM_006239294]	TCAAAACCCGAAAGATCTATGTCATCTCACTGATCATTGTAAATAGAAGTGGATCTGCTT	NA	NA	NA	NA	FALSE	NA	NA	313650	XM_006239294	family with sequence similarity 43, member B	NA	XM_006239294	TC637720
A_44_P501593	0.0490288	3.02601	6.62999	6.78288	7.80087	P	P	P	5.00522	4.94305	6.32077	P	P	P	A_44_P501593	Acss2	Rattus norvegicus acyl-CoA synthetase short-chain family member 2 (Acss2), mRNA [NM_001107793]	GCGTTGCCCCATTGTAGACACCTTCTGGCAAACAGAAACAGGTGGCCATATGCTGACCCC	chr3	146050508	146050647	+	FALSE	rn|3q42	ENSRNOT00000064013	311569	NM_001107793	acyl-CoA synthetase short-chain family member 2	GO:0008610|GO:0005737|GO:0019542|GO:0005730|GO:0019413|GO:0005634|GO:0003987|GO:0006085|GO:0043231	NM_001107793	TC624827
A_44_P149321	0.014442	9.71416	7.38485	6.32992	5.72899	P	P	P	2.99618	3.48544	3.55671	A	A	A	A_44_P149321	Pdlim3	Rattus norvegicus PDZ and LIM domain 3 (Pdlim3), mRNA [NM_053650]	GCAATGGTGACATTTAAAGCAATAACGTTGTAATACCATGCTCTACGGTTTCCATCTGTT	chr16	49637181	49637240	-	FALSE	rn|16q11	ENSRNOT00000017054	114108	NM_053650	PDZ and LIM domain 3	GO:0008092|GO:0007507|GO:0008150|GO:0030018|GO:0005737|GO:0007519|GO:0042805|GO:0008270|GO:0007015|GO:0015629|GO:0008307	NM_053650	TC616657
A_44_P139939	0.00262767	0.447673	6.13621	6.48093	6.55325	P	P	P	7.45306	7.77815	7.42363	P	P	P	A_44_P139939	Cp	Rattus norvegicus ceruloplasmin (ferroxidase) (Cp), transcript variant 1, mRNA [NM_012532]	ACTCTTGGATGATAATATCAGAATGTTCACAACTGCACCTGAGAATGTGGACAAGGACAA	chr2	105118525	105118581	+	FALSE	rn|2q24	ENSRNOT00000016083	24268	NM_012532	ceruloplasmin (ferroxidase)	GO:0005507|GO:0007584|GO:0030324|GO:0007568|GO:0051087|GO:0072562|GO:0005765|GO:0005615|GO:0001889|GO:0006879|GO:0004322|GO:0015679|GO:0046688|GO:0046658|GO:0070062|GO:0055114	NM_012532	NP070576
A_44_P216969	0.00228643	0.218682	2.92033	2.89007	3.43291	A	A	A	5.2328	5.20532	5.43974	P	P	P	A_44_P216969	NA	AI112444 UI-R-Y0-mm-e-05-0-UI.s1 UI-R-Y0 Rattus norvegicus cDNA clone UI-R-Y0-mm-e-05-0-UI 3', mRNA sequence [AI112444]	AAGATTTTACTTCTGAAAAAATCTAATACCTTTAAAAAATAATTTTAATGTTAGCACAAA	chr19	28879322	28879381	-	FALSE	rn|19q11	NA	NA	AI112444	NA	NA	NA	NA
A_44_P742116	0.0400288	2.8614	5.64873	5.49888	5.07067	P	P	P	3.21807	3.60658	4.56039	A	A	A	A_44_P742116	NA	AGENCOURT_111275446 NIH_MGC_420 Rattus norvegicus cDNA clone IMAGE:9034327 5', mRNA sequence [EV767437]	GGGAAGGAGTGCCTAGTTTCTGCTACAGTTCCGCAAGACAACAGGTGGAACAGTGAACCG	chr10	71525186	71525245	-	FALSE	rn|10q26	NA	NA	EV767437	NA	NA	NA	NA
A_44_P480504	0.014605	2.12039	12.7132	13.1577	13.3638	P	P	P	11.9396	12.2281	11.862	P	P	P	A_44_P480504	NA	Rattus norvegicus similar to Ab2-162 (LOC365803), mRNA [XM_345216]	ACTTCAGGGAGGGAGACAACCAACCACACGAAGGATTAGCCAGCCCCGTCTTCGCAATTA	NA	NA	NA	NA	FALSE	NA	NA	NA	XM_345216	NA	NA	NA	NA
A_44_P1056100	0.0182689	0.299145	6.52407	6.05669	5.36995	P	P	P	7.89756	7.45679	7.99028	P	P	P	A_44_P1056100	Ttk	Rattus norvegicus Ttk protein kinase (Ttk), mRNA [NM_001108172]	TGCGGAAGTAAGTCATCGAAATCCCTTAAAGCAAACTAACAAAACTAAACGGTCATGCCC	chr8	88917476	88917627	+	FALSE	rn|8q31	ENSRNOT00000051612	315852	NM_001108172	Ttk protein kinase	GO:0004674|GO:0005524	NM_001108172	TC638355
A_44_P929443	0.017787	0.361229	6.1615	5.7142	5.27658	P	P	P	7.26496	7.60992	6.66737	P	P	P	A_44_P929443	NA	NA	AAATAAGGGACATGATCACTGAAAATAAAGTAAGGGTTTGTAATAGAATGTTCTCTCGGG	chr10	75360555	75360614	-	FALSE	rn|10q26	NA	NA	NA	NA	NA	NA	TC605414
A_43_P12295	0.00121203	5.08453	5.61303	5.37015	4.91252	P	P	P	3.25535	2.85327	2.7883	A	A	A	A_43_P12295	Hes3	Rattus norvegicus hes family bHLH transcription factor 3 (Hes3), mRNA [NM_022687]	ATCACCTCGCCGTCTAGTTTGGGGGAAACTATTTGGGGACACCCATGGTGACTGCAGGGA	chr5	169517022	169517081	-	FALSE	rn|5q36	ENSRNOT00000014536	64628	NM_022687	hes family bHLH transcription factor 3	GO:0021555|GO:0021558|GO:0021557|GO:0005634|GO:0000122|GO:0001701|GO:0003677|GO:0006351|GO:0021575|GO:0050767|GO:0045944|GO:0046983|GO:0021915|GO:0030901|GO:0045892|GO:0060164	NM_022687	TC580088
A_44_P358160	0.0241149	0.120745	4.56409	3.26342	2.64871	A	A	A	5.47809	7.64476	6.36942	P	P	P	A_44_P358160	Ear11	Rattus norvegicus eosinophil-associated, ribonuclease A family, member 11 (Ear11), mRNA [NM_138902]	CACAGGACATTGTAAGGACATAAATACTTTTCTTCATACAAGTTTTGCTAGTGTTGTTGG	chr15_random	598559	598618	+	FALSE	NA	ENSRNOT00000071093	192264	NM_138902	eosinophil-associated, ribonuclease A family, member 11	GO:0016892|GO:0003676	NM_138902	TC606864
A_44_P530431	0.0379436	0.394328	3.32698	3.90166	4.55044	A	A	A	5.18166	5.08354	5.71624	P	P	P	A_44_P530431	NA	DHB13_MOUSE (Q8VCR2) 17-beta hydroxysteroid dehydrogenase 13 precursor (Short-chain dehydrogenase/reductase 9) (Alcohol dehydrogenase PAN1B-like) , partial (10%) [TC630222]	AAGATAAATTCAGTTTACAGAGCTTCAATGGAGAAATCTGACAGGATTAAAAAACTATTT	chr8	125148995	125149054	+	FALSE	rn|8q32	NA	NA	BF567797	NA	NA	NA	TC630222
A_44_P158599	0.038424	2.83467	8.4223	9.18233	9.60954	P	P	P	7.91117	6.86725	7.93132	P	P	P	A_44_P158599	Ppp1r14c	Rattus norvegicus protein phosphatase 1, regulatory (inhibitor) subunit 14c (Ppp1r14c), mRNA [NM_133425]	AGGAGCTAGGTTTGACTACCTACCTTAACCCTACAGTTACATACCAGCTCTTTGAGTAGA	chr1	34117511	34117570	+	FALSE	rn|1p11	ENSRNOT00000022046	171010	NM_133425	protein phosphatase 1, regulatory (inhibitor) subunit 14c	GO:0042325|GO:0005737|GO:0016020|GO:0004865|GO:0043086|GO:0012505	NM_133425	TC575943
A_44_P184334	0.0418934	2.14423	6.2746	5.65779	6.52353	P	P	P	5.00661	4.5907	5.53331	P	P	P	A_44_P184334	NA	AW919735 EST351039 Rat gene index, normalized rat, norvegicus, Bento Soares Rattus norvegicus cDNA clone RGIGG47 5' end, mRNA sequence [AW919735]	GGGACAAAACTCCTGGATTTCACCTTTCCACTTCTTTAAGACACTGTCCAGAGTTTCTGG	NA	NA	NA	NA	FALSE	NA	NA	NA	AW919735	NA	NA	NA	NA
A_44_P384974	0.037975	0.342955	4.44991	3.43814	4.04722	A	A	A	5.52524	4.80697	6.11874	P	P	P	A_44_P384974	Upk1b	Rattus norvegicus uroplakin 1B (Upk1b), mRNA [NM_001024253]	ATGAAGTCCAACAGGAAAATCCTCTTGGCGTACTTCATCATGATGTTTATAGTGTATGGT	chr11	63744134	63746509	+	FALSE	rn|11q21	ENSRNOT00000004315	303924	NM_001024253	uroplakin 1B	GO:0016324|GO:0030855|GO:0016021|GO:0070062	NM_001024253	TC577290
A_44_P961418	0.0428859	2.09179	8.4101	9.20873	8.89465	P	P	P	7.82956	7.72133	7.87351	P	P	P	A_44_P961418	Pak3	PREDICTED: Rattus norvegicus p21 protein (Cdc42/Rac)-activated kinase 3 (Pak3), transcript variant X2, mRNA [XM_006257334]	TAACTCGAGTATTTATTCTTTAATTGTGTTCTTCAGATTCCTTTCAGGCGTATGACTTGC	chrX	34732181	34732240	-	FALSE	rn|Xq14	NA	29433	XM_006257334	p21 protein (Cdc42/Rac)-activated kinase 3	GO:0017124|GO:0030036|GO:2000573|GO:0007409|GO:0005524|GO:0046872|GO:0016358|GO:0035556|GO:0000187|GO:0005737|GO:0051020|GO:0043525|GO:0030833|GO:0004672|GO:0004702|GO:0000165|GO:0004674|GO:0010975|GO:0017048|GO:0006468|GO:0000278|GO:0061003|GO:0004708|GO	XM_006257334	TC594409
A_44_P727334	0.0235279	3.42351	5.84509	5.10525	6.39305	P	P	P	3.53632	4.25416	4.37225	A	P	A	A_44_P727334	NA	Q9B6Q4_9HYME (Q9B6Q4) ATPase 6 subunit (Fragment), partial (6%) [TC630887]	TAAACTTTATTGGATCCCTTAGAATTTGTCAAGAACTAATCTGCTAGTTCTTCTTTGCCC	chr3	51897035	51897094	+	FALSE	rn|3q21	NA	NA	BG663205	NA	NA	NA	TC630887
A_44_P820605	0.00510754	0.479492	13.8207	13.5657	14.0641	P	P	P	14.9118	14.678	15.0595	P	P	P	A_44_P820605	NA	Q986Q1_RHILO (Q986Q1) Mlr7257 protein, partial (5%) [TC624150]	CAGTGAGGTGGCCATCTTGTGATTTGGTCTGCATTATTTGTTGGCTGTTCAGGTGAAGAT	NA	NA	NA	NA	FALSE	NA	NA	NA	AW143900	NA	NA	NA	TC624150
A_44_P357358	0.0346448	2.0156	5.96923	6.54991	6.53873	P	P	P	4.84845	5.70712	5.41425	P	P	A	A_44_P357358	Atp6v0e2	Rattus norvegicus ATPase, H+ transporting V0 subunit e2 (Atp6v0e2), mRNA [NM_001002253]	GAGCAGAAGGCAGGACTCAGCCTGGTCCCAGAAAGGACTCAAGTCTTTGTGGAGAAGGGA	chr4	76624783	76624842	+	FALSE	rn|4q24	ENSRNOT00000010853	436582	NM_001002253	ATPase, H+ transporting V0 subunit e2	GO:0016787|GO:0015078|GO:0015991|GO:0016049|GO:0016021|GO:0033179	NM_001002253	TC582568
A_44_P729722	0.0335242	2.23179	10.7574	11.3742	11.6139	P	P	P	10.2802	9.92505	10.1721	P	P	P	A_44_P729722	Sft2d2	PREDICTED: Rattus norvegicus SFT2 domain containing 2 (Sft2d2), transcript variant X1, mRNA [XM_006250177]	GAGCTACCTCTCCCTTACATGGCTATCTTCTCCTTTTTCTTTTCTCCAATAAATGGTAGC	chr13	80925042	80925101	-	FALSE	rn|13q23	NA	360868	XM_006250177	SFT2 domain containing 2	GO:0016021|GO:0016192|GO:0015031|GO:0070062	XM_006250177	TC587992
A_44_P885018	0.0181998	2.61012	8.83442	9.51555	9.47533	P	P	P	7.58528	7.59248	8.42194	P	P	P	A_44_P885018	Atp8b1	PREDICTED: Rattus norvegicus ATPase, aminophospholipid transporter, class I, type 8B, member 1 (Atp8b1), transcript variant X1, mRNA [XM_006254842]	ACAGAAAATTTAGCTTGTGAAATTTTGTCAGGTTTCGCTTTCATTGTTTTTGAATGGCGG	chr18	60747025	60747084	-	FALSE	rn|18q12.1	NA	291555	XM_006254842	ATPase, aminophospholipid transporter, class I, type 8B, member 1	GO:0000287|GO:0005783|GO:0031526|GO:0005524|GO:0019829|GO:0003674|GO:0008150|GO:0016324|GO:0016020|GO:0004012|GO:0008206|GO:0016021|GO:0045892	XM_006254842	TC584586
A_44_P540517	0.0461197	17.5391	7.03969	10.1103	9.9483	P	P	P	4.61621	5.03983	6.11751	P	P	P	A_44_P540517	RGD1564664	Rattus norvegicus similar to LOC387763 protein (RGD1564664), mRNA [NM_001110055]	TTTCTTTGCCCTTGTAAATGTTTATTTTTTAACTCTTTCCCAGTACGAACTCTGCGGTGA	chr3	78366876	78366935	-	FALSE	rn|3q24	NA	499839	NM_001110055	similar to LOC387763 protein	NA	NM_001110055	TC585806
A_44_P517944	0.00659134	2.51859	11.6861	12.1562	12.1509	P	P	P	10.5667	10.6798	10.7889	P	P	P	A_44_P517944	NA	Rattus norvegicus similar to ferritin light chain - mouse (LOC308039), mRNA [XM_217706]	TTGGGTTCTGGTCACACAGATCCTCACTTACATAATTTCTTGGAAAGCCACTTCCTGGAT	chr1	26280286	26280346	-	FALSE	rn|1p11	NA	NA	XM_217706	NA	NA	NA	NA
A_44_P216395	0.0142793	2.23876	11.2551	11.6752	11.0829	P	P	P	10.2267	10.2855	10.0702	P	P	P	A_44_P216395	Gadd45a	Rattus norvegicus growth arrest and DNA-damage-inducible, alpha (Gadd45a), mRNA [NM_024127]	AACGGTGATTCCCCGAACGGTGATGGCATCTGAATGGAAATAACTGAACCAAATTGCACT	chr4	96650454	96650513	-	FALSE	rn|4q31	ENSRNOT00000007698	25112	NM_024127	growth arrest and DNA-damage-inducible, alpha	GO:0043065|GO:0007098|GO:0046330|GO:0001047|GO:0005634|GO:0071479|GO:0006974|GO:0042770|GO:0005737|GO:0000185|GO:1900745|GO:0000086|GO:0051726|GO:0007050|GO:0006469|GO:0071260|GO:2000379	NM_024127	TC579361
A_44_P503167	0.0124118	2.02865	6.55968	6.18857	6.59858	P	P	P	5.05583	5.60841	5.59021	P	P	P	A_44_P503167	NA	EST455714 Rat Gene Index, normalized rat, Rattus norvegicus cDNA Rattus norvegicus cDNA clone RGIIJ08 3' sequence, mRNA sequence [BF291123]	TTTACAAGAGTTCCTCAGTACAGAACCATACAGAAGTGTACATTTTAAAATCTGCAATGC	chr17	94771310	94771369	-	FALSE	rn|17q12.3	NA	NA	BF291123	NA	NA	NA	NA
A_44_P114184	0.00106328	2.27539	14.8158	14.7216	15.0336	P	P	P	13.8337	13.48	13.6951	P	P	P	A_44_P114184	Ccdc80	Rattus norvegicus coiled-coil domain containing 80 (Ccdc80), mRNA [NM_022543]	CGAAGTGCCAATAGCAATGAAGTCCGTGTTTGATCTGATCGATACTTTCCAATCCCGAAT	chr11	57233052	57233111	-	FALSE	rn|11q21	ENSRNOT00000059735	64387	NM_022543	coiled-coil domain containing 80	GO:0031012|GO:0030198|GO:0010811|GO:0005539|GO:0005614|GO:0001968|GO:0008201|GO:0005604	NM_022543	TC574177
A_44_P640345	0.0283953	0.435735	4.95158	4.86254	4.09819	A	A	A	6.12677	5.78153	5.70602	P	P	P	A_44_P640345	Gadl1	PREDICTED: Rattus norvegicus glutamate decarboxylase-like 1 (Gadl1), transcript variant X1, mRNA [XM_001076997]	GAGTGCTCCTAAGACTGATGCTTGAAATAAGTTGGATTCCATGAAATAAAGATCTCTGTC	chr8	120581043	120581102	+	FALSE	rn|8q32	NA	367181	XM_001076997	glutamate decarboxylase-like 1	NA	XM_001076997	TC600025
A_44_P125025	0.00588367	3.50767	11.6882	12.5394	12.1412	P	P	P	10.1562	10.6572	10.192	P	P	P	A_44_P125025	Tgfb3	Rattus norvegicus transforming growth factor, beta 3 (Tgfb3), mRNA [NM_013174]	GACAATCTGTTCTTTTGCAAACAGTCTTTTCACCTCGATCAGCATCATGAGTCATTACAG	chr6	110173856	110173915	-	FALSE	rn|6q31	ENSRNOT00000013516	25717	NM_013174	transforming growth factor, beta 3	GO:0043627|GO:0043932|GO:0051491|GO:0030879|GO:0009790|GO:0048702|GO:0005615|GO:0005114|GO:0042802|GO:0043524|GO:0043025|GO:0009887|GO:0051781|GO:0007179|GO:0050678|GO:0048839|GO:0007565|GO:0030501|GO:0048286|GO:0009986|GO:0046982|GO:0007568|GO:0045740|GO	NM_013174	TC575260
A_44_P1049827	0.0292955	0.283291	8.76149	9.80668	10.0276	P	P	P	11.1921	10.7744	12.0656	P	P	P	A_44_P1049827	Nsg1	Rattus norvegicus neuron specific gene family member 1 (Nsg1), mRNA [NM_024128]	GGCAGGTTCCTTACAATGTGTCACTTGAAGGCAACAAAGGGACTTTGAGGGACATTTCAT	chr14	77952720	77952779	+	FALSE	rn|14q21	ENSRNOT00000008030	25247	NM_024128	neuron specific gene family member 1	GO:0000139|GO:0032051|GO:0045211|GO:0016021|GO:0007212|GO:0016328|GO:0048268|GO:0005768	NM_024128	TC579598
A_44_P363009	0.0208294	0.388484	6.98095	6.5466	7.01314	P	P	P	8.05136	8.68874	7.78383	P	P	P	A_44_P363009	Scin	Rattus norvegicus scinderin (Scin), mRNA [NM_198748]	CTCTAACAAAACTGGAAGATTCATTATTGAAGAAGTTCCGGGAGAGTTCACCCAGGATGA	chr6	59241333	59299038	-	FALSE	rn|6q21	ENSRNOT00000005988	298975	NM_198748	scinderin	GO:0051014|GO:0043234|GO:0045654|GO:0043065|GO:0008285|GO:0003779|GO:0070062	NM_198748	TC610455
A_44_P901088	0.0366162	0.225296	3.96736	5.39003	5.3963	A	A	P	7.37549	7.0635	7.15665	P	P	P	A_44_P901088	Ccnb1ip1	Rattus norvegicus cyclin B1 interacting protein 1, E3 ubiquitin protein ligase (Ccnb1ip1), mRNA [NM_001025141]	ATGATGGCCAAAATAATGGTCTTAGAAAATGGTGGCTTGCAATTAACATGTACTTTACAG	chr15	26771250	26771309	-	FALSE	rn|15p14	ENSRNOT00000029488	498492	NM_001025141	cyclin B1 interacting protein 1, E3 ubiquitin protein ligase	GO:0000795|GO:0051026|GO:0007286|GO:0001825|GO:0008270|GO:0007131	NM_001025141	TC577219
A_44_P277471	0.0446563	2.86205	6.40516	5.61628	5.99836	P	P	P	4.56886	3.59947	5.05453	P	A	A	A_44_P277471	NA	BM386673 UI-R-CN1-cjg-n-03-0-UI.s1 UI-R-CN1 Rattus norvegicus cDNA clone UI-R-CN1-cjg-n-03-0-UI 3', mRNA sequence [BM386673]	TGCAAAATGGCTTTCCATTCAGTAAGGTAAGATGTGTACAATCATGCTTGGAAACCCGGA	NA	NA	NA	NA	FALSE	NA	NA	NA	BM386673	NA	NA	NA	NA
A_44_P322677	0.0126262	0.276773	3.43466	3.74122	4.44454	A	A	A	6.01568	5.55493	5.76408	P	P	P	A_44_P322677	NA	AW434781 UI-R-BJ0p-agf-e-05-0-UI.s1 UI-R-BJ0p Rattus norvegicus cDNA clone UI-R-BJ0p-agf-e-05-0-UI 3', mRNA sequence [AW434781]	AATTACGTTGTAAAAATGACTCCATAATTACAAGTATAATATATATTTCCATATAAGATA	chr8	68144584	68144643	+	FALSE	rn|8q24	NA	NA	AW434781	NA	NA	NA	NA
A_42_P543633	0.0386337	2.39735	5.90438	6.83101	6.10533	P	P	P	4.59407	5.61207	4.81405	P	P	A	A_42_P543633	Glrb	PREDICTED: Rattus norvegicus glycine receptor, beta (Glrb), transcript variant X1, mRNA [XM_006232506]	TTGATAGTTTGTACAGCCAACTAATACGATGCATTAAAAGTATTATTTGTGCAACTGCCG	chr2	172450404	172450463	-	FALSE	rn|2q33	NA	25456	XM_006232506	glycine receptor, beta	GO:0005515|GO:0030054|GO:0034707|GO:0005623|GO:0007268|GO:0051291|GO:0016933|GO:0016934|GO:0007399|GO:0050905|GO:0001964|GO:0034220|GO:0016020|GO:0007218|GO:0045211|GO:0042391|GO:0007628|GO:0016594|GO:0007340|GO:0016021|GO:0060012|GO:0007601|GO:0060013|GO	XM_006232506	TC594138
