# Supplementary material for: Analysis of anti-osteoporosis function of chlorogenic acid by gene microarray profiling in ovariectomy rat model
Source: Biosci Rep. 2018 Aug 31;38(4):BSR20180775. doi: 10.1042/BSR20180775 (PMC6117622; doi:10.1042/BSR20180775)
Supplement: Supplementary file 3 [file bsr20180775_Supp3.xls]

## Sheet: Supplementary table 2
ID	Description	pvalue	p.adjust	qvalue	geneID	Count	enrich_factor
rno04964	Proximal tubule bicarbonate reclamation	0.00487486	0.193839	0.177322	Gls/Atp1b1	2	18.8857
rno05020	Prion diseases	0.0161533	0.193839	0.177322	C6/Hspa1a	2	10.2085
rno04960	Aldosterone-regulated sodium reabsorption	0.0224213	0.235423	0.215362	Atp1b1/Nr3c2	2	8.58442
rno04970	Salivary secretion	0.00788747	0.193839	0.177322	Adrb3/Atp1b1/Adcy4	3	7.26374
rno05414	Dilated cardiomyopathy	0.010975	0.193839	0.177322	Tgfb3/Sgcg/Adcy4	3	6.43831
rno04144	Endocytosis	0.00115651	0.0971464	0.0888683	Hspa1a/Fgfr2/Adrb3/Tgfb3/Hspa1b/Tfrc	6	4.92671
rno04110	Cell cycle	0.0278292	0.258538	0.236507	Gadd45a/Tgfb3/Ttk	3	4.53257
rno05145	Toxoplasmosis	0.0307783	0.258538	0.236507	Hspa1a/Tgfb3/Hspa1b	3	4.35824
rno04010	MAPK signaling pathway	0.0128305	0.193839	0.177322	Hspa1a/Fgfr2/Gadd45a/Tgfb3/Hspa1b	5	3.51036
